# Supplementary material for: Assessment of reproductive toxicity of gold nanoparticles and its reversibility in male albino rats
Source: Toxicol Res. 2023 Aug 23;40(1):57–72. doi: 10.1007/s43188-023-00203-2 (PMC10786773; doi:10.1007/s43188-023-00203-2)
Supplement: Supplementary file 1 — Supplementary file1 (XLSX 19 KB) [file 43188_2023_203_MOESM1_ESM.xlsx]

## Sheet: Raw Data
	Serial numbers	Initial body weights	Final body weights	Diameters of seminiferous tubules	Absolute testicular weights	Serum testosterone hormone levels	Sperm count	Sperm motility	Abnormal sperm morphology	Johnsen's tubular biopsy scores for spermatogenesis	Disruption of seminiferous tubules	Detachment of spermatogenic cells	Inflammation	Edema of interstitium	Congestion of vessels	Sertoli cells degeneration	Leydig cells degeneration	Thickness of tunica albuginea	Thickness of the blood vascular walls	Thickness of the epithelial lining of the tubule
Control group	1	178	259	119.82	1.2	226.2	123.3	95	0	9.6	0	0	0	0	0	0	0	8.69	7.56	47.06
	2	154	184	169.15	1.2	211.6	115.4	95	2	9.5	0	0	0	0	0	0	0	12.51	4.37	45.89
	3	170	180	108.81	1.21	195.4	113.8	90	5	9.3	0	0	0	0	0	0	0	7.44	15.31	34.81
	4	154	160	122.14	1.21	173.1	108.6	95	4	9.5	0	0	0	0	0	0	0	7.67	5.62	45.89
	5	170	200	114.21	1.4	144	97.3	90	6	9.4	0	0	0	0	0	0	0	7.67	5.14	42.11
	6	178	259	129.91	1.4	226.2	123.3	95	0	9.6	0	0	0	0	0	0	0	8.69	6.06	46.41
	7	165	221	122.35	1.46	211.6	115.4	95	2	9.5	0	0	0	0	0	0	0	10.47	6.66	45.2
	8	170	227	133.13	1.46	195.4	113.8	90	5	9.3	0	0	0	0	0	0	0	9.5	3.49	34.15
	9	154	216	138.12	1.56	173.1	108.6	95	4	9.5	0	0	0	0	0	0	0	7.08	3.75	44.95
	10	172	200	132.7	1.56	144	97.3	90	6	9.4	0	0	0	0	0	0	0	8.17	4.05	35.42
	11	160	195	155.28	1.52	184.2	114.2	94	3	9.5	0	0	0	0	0	0	0	7.25	9.23	27.39
	12	166	240	145.64	1.17	165.8	110.7	91	3	9.6	0	0	0	0	0	0	0	9.5	10.45	53.02
	13	175	210	159.92	1.35	196.5	108.9	92	6	9.5	0	0	0	0	0	0	0	6.58	7.91	37.88
	14	155	185	145.08	1.28	201.3	114.1	93	4	9.6	0	0	0	0	0	0	0	10	6.52	30.63
	15	169	225	149.53	1.43	185.1	109.8	95	3	9.4	0	0	0	0	0	0	0	4.56	7.23	48.11
Test group	16	172	217	179.7	0.71	132.2	86.4	65	10	2	1.9	3	2	3	2	3	2	8.32	7.49	10.15
	17	160	180	324.31	0.92	85.1	55.6	50	20	2	3	3	1	2.9	2.5	3	3	8.48	10.16	9.98
	18	145	180	199	0.95	97.4	58.3	55	20	2	2.4	2.5	1.2	2.5	1.5	2.8	2.5	7.91	3.59	8.32
	19	196	196	194.93	0.97	92.5	61.7	55	15	2.3	1.8	2.8	1.5	1.9	1.5	2.6	2.5	7.91	4.21	12.24
	20	162	162	224.19	1.02	64.7	39.1	45	25	2.2	2.4	2.9	1.9	2.8	2.3	2.7	2	5.82	3.77	11.77
	21	195	195	261.41	1.04	89	64.9	60	15	3.5	2.1	3	2	2	3	2.8	2.5	8.42	4.99	12.73
	22	175	175	166.29	1.25	68.1	49	50	25	1	3	3	3	3	1	3	3	9.19	6.35	5.82
	23	170	170	114.21	1.29	59.3	45.2	45	25	8.2	2.4	1	1	1.5	1	1.5	1	8.26	5.15	21.58
	24	154	155	346.07	1.3	78.2	53.4	50	20	7.1	2	1.5	1	3	2	1.8	1	37.1	25.38	16.82
	25	178	180	177.19	1.35	81.4	51.8	50	20	7.3	1	1	1	1	1	1	1	44.57	14.71	18.83
	26	165	200	215	0.84	70.26	52.5	61	21	4	1.8	2.9	1.9	2.65	1.8	2.5	2.3	55.31	28.93	2.06
	27	180	195	250.5	1.41	73.72	58.2	50	24	5.6	2.4	2.95	1.35	3	2.1	2.2	2.5	26.89	18.27	17.89
	28	175	205	235.75	0.87	83.17	49.9	57	20	7.2	2.5	2.85	1.9	1.1	1.3	1.7	2.25	34.81	24.86	15.71
	29	185	175	203.05	1.14	95.85	62.1	46	22	6.8	1.9	1.5	1.3	2.8	1.1	2.7	1.5	36.15	20.56	14.16
	30	170	190	217.8	1.12	90.11	60.3	56	23	7.97	2.25	1	1	2.5	1.75	3	1	40.07	11.17	17.61
Withdrawal group I	31	164	200	157.48	1.14	163.7	73.5	75	10	6.3	0.8	1.7	0	1.3	0	1.2	0.1	15.9	8.21	28.2
	32	140	163	247.1	1.16	148.5	64.8	70	15	8.1	1	0.6	0	0.6	0	1	0	23.75	10.06	30.51
	33	157	157	378.74	0.91	191.3	105.4	90	5	8.8	0.8	0.5	0.5	0.9	0.1	0.5	0.3	23.31	7.78	26.87
	34	157	165	119.81	1.15	185.1	96.1	90	8	9.1	1.7	1.2	0	0.3	0.2	0.6	0.1	17.18	8.7	25.23
	35	165	148	155.82	1.14	154.8	62.5	70	6	6.4	0.6	0.7	0.3	0.6	0	0.8	0.1	23.41	8.9	22.05
	36	148	150	220.12	1.03	170	75.4	70	10	7.7	1.1	0.9	0	0.9	0.3	0.5	0.2	12.15	9.4	21.14
	37	150	250	144.1	1.16	125.4	68	75	10	9.2	0.2	0.7	0	0.3	0	0.4	0.1	16.26	9.3	24.55
	38	160	224	206.4	1.17	169.2	81.7	85	10	6.4	0.6	1.4	0	0.8	0.3	1.5	0.5	23.34	8.45	26.02
	39	170	274	200.35	1.25	134.4	59.6	65	15	7.7	1.2	1.2	0	0.9	0.5	0.7	0.5	23.89	8.56	29.72
	40	175	240	145.22	1.39	171.6	78.2	85	10	7.7	0.9	1	0.1	0.7	0.2	0.8	0.2	17.63	9.58	24.72
	41	160	210	130	1.13	154.17	83.9	80	9	6.5	0.7	1.3	0.4	0.5	0.2	0.9	0.1	17.53	7.9	26.98
	42	168	195	180.5	1.16	145.79	72.1	85	7	9.1	1.5	1.7	0.1	1.2	0.3	0.4	0.2	17.29	9.26	30.05
	43	145	206	150.75	1.12	167.45	72.5	75	10	9.71	0.2	0.6	0.5	1.3	0.1	1.3	0.3	18.25	9.11	26.94
	44	155	200	175.05	1.15	180.52	78.6	70	10	10.01	1.2	1.2	0.3	0.3	0.5	1.5	0.1	23.21	8.29	22.48
	45	160	203	165.8	1.14	146.66	81.5	90	9	6.6	1.7	1.1	0.2	1	0.4	0.6	0.4	23.96	8.17	24.48
Withdrawal group II	46	153	226	173.2	1.12	174.5	89	75	10	9	0	0.3	0.2	0	0.2	0.2	0.1	8.97	8.57	29.28
	47	178	291	189.11	1.2	241.8	136.2	95	2	9.5	0	0.01	0	0	0.4	0	0	9.82	7.28	41.12
	48	177	235	165.96	1.14	185.6	97.4	80	8	9.7	0.04	0	0	0.1	0.1	0	0	9.38	7.98	35.56
	49	165	234	165.52	1.25	213.8	121.1	90	3	7.9	0	0	0	0	0	0	0	9.31	7.24	47.16
	50	168	222	164.28	1.31	181.7	85.3	90	10	9.8	0.01	0	0	0	0	0	0	11.27	8.3	38.81
	51	195	222	182.98	1.43	228.4	128.1	95	2	9	0.02	0	0	0	0	0.1	0	10.71	7.92	44.29
	52	161	261	176.16	1.52	197.2	116.5	85	5	9.9	0	0	0	0	0	0	0	11.61	9.03	45.64
	53	153	200	150.22	1.58	207.5	119.8	90	5	9.2	0	0	0	0	0	0	0	11.17	7.14	36.06
	54	169	230	161.27	1.68	190.3	104.5	85	6	8.8	0.02	0	0.8	0	0.2	0	0.8	9.39	7.94	31.17
	55	195	240	202.3	1.83	218.9	124.7	90	0	9	0.03	0.02	0	0	0.1	0	0	11.6	7.59	29.33
	56	182	275	175	1.36	198.76	106.4	80	3	9.5	0.005	0	0	0	0	0	0	10.92	7.89	43.67
	57	164	215	163.25	1.49	192.89	92.1	88	0	8.8	0.01	0	0	0	0	0	0	9.77	7.33	33.08
	58	173	235	172.75	1.54	216.42	129.8	85	7	8.5	0.02	0	0	0	0	0	0	11	7.26	42.58
	59	179	205	167.5	1.42	208.53	95.6	87	6	9.7	0.03	0	0	0	0	0	0	10.11	7.31	36.64
	60	159	225	178.07	1.32	192.37	98.9	83	3	9.2	0.04	0	0	0	0	0	0	10.26	9.29	44.16
